# Supplementary material for: Synergistic effect of endurance training and nettle leaf extract on the IDO1-KYN-AHR pathway homeostasis and inhibiting of liver toxicity in rats with STZ-induced diabetes
Source: Front Endocrinol (Lausanne). 2023 May 26;14:1071424. doi: 10.3389/fendo.2023.1071424 (PMC10251405; doi:10.3389/fendo.2023.1071424)
Supplement: Supplementary file 1 [file DataSheet_1.zip]

Archive with 3 entries (3 files):
- Table (1).XLSX
- Table (2).XLSX
- Table (3).XLSX
