# Supplementary material for: Synergistic effect of endurance training and nettle leaf extract on the IDO1-KYN-AHR pathway homeostasis and inhibiting of liver toxicity in rats with STZ-induced diabetes
Source: Front Endocrinol (Lausanne). 2023 May 26;14:1071424. doi: 10.3389/fendo.2023.1071424 (PMC10251405; doi:10.3389/fendo.2023.1071424)
Supplement: Supplementary file 1 [file DataSheet_1.zip › Table (1).XLSX]

## Sheet: 10129
	Predicted target genes for CID: 10129 by SuperPred
	UniProt ID	Gene_Name
	P19838	NFKB1
	Q9Y2T6	GPR55
	O60341	KDM1A
	P34972	CNR2
	Q9NUW8	TDP1
	P40763	STAT3
	P14902	IDO1
	P08235	NR3C2
	P27695	APEX1
	P11802	CDK4
	Q01959	SLC6A3
	P28907	CD38
	Q6PL18	ATAD2
	P29474	NOS3
	P35228	NOS2
	Q13085	ACACA
	P10275	AR
	P34969	HTR7
	Q14289	PTK2B
	Q14432	PDE3A
	P32245	MC4R
	P33316	DUT
	O00329	PIK3CD
	Q00975	CACNA1B
	P27448	MARK3
	O60885	BRD4
	Q99250	SCN2A
	P31645	SLC6A4
	Q05655	PRKCD
	P48736	PIK3CG
	Q15418	RPS6KA1
	Q9H3N8	HRH4
	O75874	IDH1
	Q16288	NTRK3
	P04070	PROC
	P08709	F7
	P23786	CPT2
	P41145	OPRK1
	P08238	HSP90AB1
	P03372	ESR1
	O00206	TLR4
	P19634	SLC9A1
	P23219	PTGS1
	P07949	RET
	P08684	CYP3A4
	P21462	FPR1
	Q96GD4	AURKB
	Q05513	PRKCZ
	P48775	TDO2
	Q9Y5N1	HRH3
	O60725	ICMT
	Q13887	KLF5
	P25090	FPR2
	P05771	PRKCB
	Q05586	GRIN1
	O95136	S1PR2
	P62942	FKBP1A
	Q99714	HSD17B10
	P42330	AKR1C3
	Q6L5J4	FPRL2
	Q04759	PRKCQ
	Q99558	MAP3K14
	P06870	KLK1
	Q8IU80	TMPRSS6
	P04629	NTRK1
	Q9NR97	TLR8
	O00519	FAAH
	O14672	ADAM10
	O96013	PAK4
	Q13946	PDE7A
	Q9H244	P2RY12
	O14744	PRMT5
	Q96BI3	APH1A
	Q9H228	S1PR5
	P42785	PRCP
	P55072	VCP
	P61964	WDR5
	P22460	KCNA5
	P14555	PLA2G2A
	P51449	RORC
	P10646	TFPI
	O15164	TRIM24
	Q9NS75	CYSLTR2
	P80365	HSD11B2
	Q14145	KEAP1
	P03951	F11
	Q9H9B1	EHMT1
	P25929	NPY1R
	O95180	CACNA1H
	Q86X55	CARM1
	Q96L34	MARK4
	Q6P988	NOTUM
	Q86WV6	STING1
	P32246	CCR1
	O15530	PDPK1
	P35372	OPRM1
	P16591	FER
	P17706	PTPN2
	P11229	CHRM1
	P23975	SLC6A2
	P21730	C5AR1
	Q09472	EP300
	P28702	RXRB
	P28074	PSMB5
	Q99705	MCHR1
	P24941	CDK2
	Q08881	ITK
	P17252	PRKCA
	P43403	ZAP70
	P16234	PDGFRA
	P13569	CFTR
	O95665	NTSR2
	P05106	ITGB3
	P07099	EPHX1
	P09467	FBP1
	O00767	SCD
	Q9HAZ1	CLK4
	Q86TI2	DPP9
	P28335	HTR2C
	P41182	BCL6
	P07900	HSP90AA1
	Q96GG9	DCUN1D1
	P05556	ITGB1
	Q86W56	PARG
	Q9Y572	RIPK3
	Q9UIQ6	LNPEP
	O75385	ULK1
	Q16665	HIF1A
	O15552	FFAR2
	P41597	CCR2
	P52732	KIF11
	Q13370	PDE3B
	Q9Y251	HPSE
	Q13470	TNK1
	P36544	CHRNA7
	P67870	CSNK2B
	Q92831	KAT2B
	P16662	UGT2B7
	Q07817	BCL2L1
	P09960	LTA4H
	P07195	LDHB
	Q13131	PRKAA1
	Q00535	CDK5
	Q99572	P2RX7
	Q9UBE0	SAE1
	P06276	BCHE
	Q13188	STK3
	Q9GZT9	EGLN1
	Q8TDS4	HCAR2
	P49721	PSMB2
	P42345	MTOR
	P27986	PIK3R1
	P20618	PSMB1
	P28065	PSMB9
	Q9UK32	RPS6KA6
	Q06124	PTPN11
	Q6PHR2	ULK3
	Q9UPP1	PHF8
	P22894	MMP8
	Q96P65	QRFPR
	P51684	CCR6
	O95551	TDP2
	P10415	BCL2
	P05121	SERPINE1
	O15111	CHUK
	Q15858	SCN9A
	P19793	RXRA
	P29475	NOS1
	Q15910	EZH2
	P13866	SLC5A1
	P09917	ALOX5
	P07339	CTSD
	O00763	ACACB
	P11274	BCR
	Q9NY46	SCN3A
	P00750	PLAT
	Q9UKE5	TNIK
	Q13557	CAMK2D
	Q13535	ATR
	P15090	FABP4
	P48443	RXRG
	Q9NYA1	SPHK1
	P30926	CHRNB4
	P48067	SLC6A9
	P33032	MC5R
	P00338	LDHA
	Q04912	MST1R
	Q9UM73	ALK
	P15144	ANPEP
	Q07343	PDE4B
	P30542	ADORA1
	Q8N4C8	MINK1
	P03956	MMP1
	P21554	CNR1

## Sheet: 8842 
	Predicted target genes for CID: 8842 by SuperPred
	UniProt ID	Gene_Name
	Q9NUW8	TDP1
	P07451	CA3
	P07339	CTSD
	P19838	NFKB1
	Q99500	S1PR3
	Q9Y2T6	GPR55
	Q9HAZ1	CLK4
	P21462	FPR1
	P54132	BLM
	O75469	NR1I2
	P61073	CXCR4
	Q9Y345	SLC6A5
	Q9HC97	GPR35
	P27695	APEX1
	Q92769	HDAC2
	Q9NY46	SCN3A
	Q16236	NFE2L2
	O00329	PIK3CD
	P23219	PTGS1
	P30542	ADORA1
	O00767	SCD
	P32246	CCR1
	O95136	S1PR2
	P23415	GLRA1
	Q86TI2	DPP9
	P34972	CNR2
	P42338	PIK3CB
	P15144	ANPEP
	P24864	CCNE1
	Q9NYA1	SPHK1
	P42336	PIK3CA
	P07711	CTSL
	P41597	CCR2
	Q6V1X1	DPP8
	Q9HBX9	RXFP1
	Q05586	GRIN1
	Q8IU80	TMPRSS6
	Q9H228	S1PR5
	P21397	MAOA
	Q969S8	HDAC10
	Q99572	P2RX7
	P11473	VDR
	P25090	FPR2
	P00374	DHFR
	P30926	CHRNB4
	Q9UHL4	DPP7
	P49759	CLK1
	P55212	CASP6
	O95665	NTSR2
	P41145	OPRK1
	P08235	NR3C2
	P27986	PIK3R1
	O95180	CACNA1H
	Q16288	NTRK3
	P06493	CDK1
	Q96GD4	AURKB
	P33527	ABCC1
	P05106	ITGB3
	P35499	SCN4A
	P08173	CHRM4
	O14672	ADAM10
	Q16853	AOC3
	Q14790	CASP8
	P08684	CYP3A4
	P09237	MMP7
	P42345	MTOR
	O15164	TRIM24
	P42785	PRCP
	P52333	JAK3
	P17706	PTPN2
	P16234	PDGFRA
	P28065	PSMB9
	Q2M2I8	AAK1
	O95749	GGPS1
	P42262	GRIA2
	Q99714	HSD17B10
	O15530	PDPK1
	P36507	MAP2K2
	P47901	AVPR1B
	P52732	KIF11
	Q96BI3	APH1A
	P00750	PLAT
	P42330	AKR1C3
	Q92753	RORB
	P62937	PPIA
	Q13887	KLF5
	Q96GG9	DCUN1D1
	P15428	HPGD
	P21730	C5AR1
	Q9NP59	SLC40A1
	P24941	CDK2
	Q05655	PRKCD
	P09467	FBP1
	Q99705	MCHR1
	O15111	CHUK
	P43490	NAMPT
	P28335	HTR2C
	P21554	CNR1
	P53350	PLK1
	Q13370	PDE3B
	Q9NZ08	ERAP1
	P19793	RXRA
	P00492	HPRT1
	Q06418	TYRO3
	Q99250	SCN2A
	Q12884	FAP
	Q96P65	QRFPR
	P22736	NR4A1
	P00519	ABL1
	P08236	GUSB
	Q96DB2	HDAC11
	Q9NTG7	SIRT3
	P35414	APLNR
	P17252	PRKCA
	P22894	MMP8
	P25103	TACR1
	P48775	TDO2
	P30307	CDC25C
	Q9NS75	CYSLTR2
	Q08881	ITK
	Q92847	GHSR
	P13569	CFTR
	Q00975	CACNA1B
	P23526	AHCY
	P11388	TOP2A
	O15379	HDAC3
	Q9UBN7	HDAC6
	Q00535	CDK5
	P41143	OPRD1
	P09619	PDGFRB
	P08588	ADRB1
	P02708	CHRNA1

## Sheet: 5280435
	Predicted target genes for CID: 5280435 by SuperPred
	UniProt ID	Gene_Name
	Q9NUW8	TDP1
	P54132	BLM
	Q99500	S1PR3
	P07339	CTSD
	P21462	FPR1
	P19838	NFKB1
	P15144	ANPEP
	Q9Y345	SLC6A5
	P27695	APEX1
	P07451	CA3
	P27338	MAOB
	O75469	NR1I2
	P30926	CHRNB4
	P25090	FPR2
	Q9HAZ1	CLK4
	P24864	CCNE1
	Q16236	NFE2L2
	Q05586	GRIN1
	O95136	S1PR2
	P23415	GLRA1
	O00329	PIK3CD
	Q9NY46	SCN3A
	Q8IU80	TMPRSS6
	Q9H228	S1PR5
	Q96BI3	APH1A
	Q9HC97	GPR35
	P23526	AHCY
	P52732	KIF11
	P17706	PTPN2
	O95665	NTSR2
	Q9NYA1	SPHK1
	P30542	ADORA1
	Q969S8	HDAC10
	P41597	CCR2
	P32246	CCR1
	P33527	ABCC1
	Q16539	MAPK14
	P27986	PIK3R1
	P34972	CNR2
	Q02127	DHODH
	P15428	HPGD
	Q16288	NTRK3
	P09960	LTA4H
	Q9H244	P2RY12
	O15164	TRIM24
	P41145	OPRK1
	P42338	PIK3CB
	P35499	SCN4A
	P43490	NAMPT
	Q99250	SCN2A
	P08235	NR3C2
	P08684	CYP3A4
	O15111	CHUK
	Q99572	P2RX7
	P52333	JAK3
	Q9HBX9	RXFP1
	Q92769	HDAC2
	Q96P65	QRFPR
	P22894	MMP8
	Q14289	PTK2B
	Q16853	AOC3
	Q9NS75	CYSLTR2
	P40763	STAT3
	P14780	MMP9
	P28065	PSMB9
	Q99714	HSD17B10
	Q96GD4	AURKB
	P06493	CDK1
	P62937	PPIA
	Q13887	KLF5
	Q05655	PRKCD
	O00767	SCD
	Q13370	PDE3B
	Q9Y5N1	HRH3
	P53582	METAP1
	Q6V1X1	DPP8
	Q9NP59	SLC40A1
	Q92753	RORB
	P42330	AKR1C3
	P11388	TOP2A
	P49721	PSMB2
	Q96GG9	DCUN1D1
	P42336	PIK3CA
	P48736	PIK3CG
	Q14790	CASP8
	O14672	ADAM10
	Q99683	MAP3K5
	O60341	KDM1A
	P08254	MMP3
	P25103	TACR1
	P33316	DUT
	P53350	PLK1
	P55212	CASP6
	P61964	WDR5
	Q99705	MCHR1
	P09237	MMP7
	O15530	PDPK1
	Q9NPC2	KCNK9
	P21730	C5AR1
	Q06418	TYRO3
	Q8TDS4	HCAR2
	P07099	EPHX1
	P11473	VDR
	Q2M2I8	AAK1
	Q6L5J4	FPRL2
	P10275	AR
	P42345	MTOR
	Q08881	ITK
	Q15858	SCN9A
	Q86TI2	DPP9
	P08183	ABCB1
	P61073	CXCR4
	P50613	CDK7
	O14920	IKBKB
	P22736	NR4A1
	P00750	PLAT
	P19971	TYMP
	Q96DB2	HDAC11
	Q15077	P2RY6
	P19793	RXRA
	P00338	LDHA
	P35228	NOS2
	O95977	S1PR4
	Q15910	EZH2
	O60674	JAK2
	P09467	FBP1
	Q00975	CACNA1B
	Q9UIQ6	LNPEP
	Q5VWK5	IL23R
	P04629	NTRK1
	P35790	CHKA
	P67870	CSNK2B
	Q9Y5X4	NR2E3
	P16234	PDGFRA
	P14416	DRD2
	P30989	NTSR1
	P08236	GUSB

## Sheet: 12739614
	Predicted target genes for CID: 12739614 by SuperPred
	UniProt ID	Gene_Name
	O60341	KDM1A
	Q9NUW8	TDP1
	P34972	CNR2
	P40763	STAT3
	Q99714	HSD17B10
	P07099	EPHX1
	P35354	PTGS2
	P33316	DUT
	Q01959	SLC6A3
	P36544	CHRNA7
	P80365	HSD11B2
	P11229	CHRM1
	Q9NRA0	SPHK2
	O00206	TLR4
	P24864	CCNE1
	P21730	C5AR1
	Q9UIQ6	LNPEP
	Q13946	PDE7A
	Q14432	PDE3A
	Q16288	NTRK3
	P34969	HTR7
	P11511	CYP19A1
	Q99250	SCN2A
	P19838	NFKB1
	P00750	PLAT
	Q9HAZ1	CLK4
	Q8IU80	TMPRSS6
	Q00535	CDK5
	O15164	TRIM24
	P18054	ALOX12
	P08235	NR3C2
	P11802	CDK4
	P27338	MAOB
	P05121	SERPINE1
	P07339	CTSD
	P27695	APEX1
	Q15858	SCN9A
	P30926	CHRNB4
	P28907	CD38
	Q9NYA1	SPHK1
	Q9H228	S1PR5
	P19634	SLC9A1
	Q9UBE0	SAE1
	P21462	FPR1
	Q9Y5N1	HRH3
	P28335	HTR2C
	P50750	CDK9
	P17787	CHRNB2
	O75385	ULK1
	P25116	F2R
	Q6L5J4	FPRL2
	Q05513	PRKCZ
	Q9NR97	TLR8
	P25090	FPR2
	P41145	OPRK1
	Q9NSY1	BMP2K
	Q16512	PKN1
	P35557	GCK
	P48775	TDO2
	Q00975	CACNA1B
	P06493	CDK1
	P28845	HSD11B1
	P08912	CHRM5
	P10646	TFPI
	P23526	AHCY
	P25929	NPY1R
	Q96GD4	AURKB
	Q13085	ACACA
	P23219	PTGS1
	P55072	VCP
	P21589	NT5E
	P08173	CHRM4
	Q13304	GPR17
	P49759	CLK1
	P33527	ABCC1
	P16591	FER
	P23415	GLRA1
	P08588	ADRB1
	P49760	CLK2
	P11166	SLC2A1
	P04070	PROC
	P10275	AR
	Q86WV6	STING1
	P08684	CYP3A4
	P25103	TACR1
	P52333	JAK3
	P17706	PTPN2
	P17612	PRKACA
	P21452	TACR2
	O15111	CHUK
	P19793	RXRA
	Q13882	PTK6
	P20618	PSMB1
	O95665	NTSR2
	Q6P179	ERAP2
	Q58F21	BRDT
	Q07820	MCL1
	P11388	TOP2A
	Q9Y4P1	ATG4B
	Q16513	PKN2
	P21554	CNR1
	Q92753	RORB
	P51449	RORC
	Q9NS75	CYSLTR2
	P50613	CDK7
	P35610	SOAT1
	P15090	FABP4
	P30542	ADORA1
	P29474	NOS3
	Q08881	ITK
	O14672	ADAM10
	P43490	NAMPT
	P48147	PREP
	P30989	NTSR1
	P23786	CPT2
	P05106	ITGB3
	P43235	CTSK
	Q14524	SCN5A
	Q9H244	P2RY12
	Q9UPP1	PHF8
	Q96GG9	DCUN1D1
	P42345	MTOR
	P05556	ITGB1
	Q13887	KLF5
	P09467	FBP1
	O15552	FFAR2
	P22460	KCNA5
	P00488	F13A1
	P67870	CSNK2B
	Q9BY41	HDAC8
	P16234	PDGFRA
	P07947	YES1
	Q05586	GRIN1
	Q9UQL6	HDAC5
	P13866	SLC5A1
	P06241	FYN
	Q9Y2T6	GPR55
	P25774	CTSS
	Q02083	NAAA
	Q969S8	HDAC10
	P17931	LGALS3
	Q9Y572	RIPK3
	P12821	ACE
	Q15418	RPS6KA1
	Q92831	KAT2B
	P21980	TGM2
	O14744	PRMT5
	Q14289	PTK2B
	Q8N4C8	MINK1
	P48067	SLC6A9
	Q06418	TYRO3
	P14416	DRD2
	P62937	PPIA
	P14867	GABRA1
	P52732	KIF11
	Q96DB2	HDAC11
	Q86X55	CARM1
	P43403	ZAP70
	Q96P65	QRFPR
	Q9Y5S8	NOX1
	P09960	LTA4H
	Q9UKE5	TNIK
	P35462	DRD3
	Q15910	EZH2
	O95977	S1PR4
	P46095	GPR6
	P41231	P2RY2
	P51955	NEK2
	Q92847	GHSR
	P50579	METAP2
	Q6V1X1	DPP8
	P55899	FCGRT
	Q99873	PRMT1
	Q2M2I8	AAK1
	Q9H9B1	EHMT1
	P28702	RXRB
	P54132	BLM
	P37023	ACVRL1
	P32246	CCR1

## Sheet: 87520016
	Predicted target genes for CID: 87520016 by SuperPred
	UniProt ID	Gene_Name
	Q99714	HSD17B10
	P19838	NFKB1
	P07339	CTSD
	P54132	BLM
	P34972	CNR2
	P23219	PTGS1
	Q13887	KLF5
	Q8TDU6	GPBAR1
	P27695	APEX1
	P30542	ADORA1
	P34969	HTR7
	O60341	KDM1A
	P04629	NTRK1
	P40763	STAT3
	P08912	CHRM5
	P41594	GRM5
	O15164	TRIM24
	P08236	GUSB
	O15111	CHUK
	O75469	NR1I2
	O14672	ADAM10
	P28335	HTR2C
	P19634	SLC9A1
	P20618	PSMB1
	Q9NS75	CYSLTR2
	P21462	FPR1
	P12821	ACE
	P42785	PRCP
	P11509	CYP2A6
	P30307	CDC25C
	P14780	MMP9
	P14867	GABRA1
	P15144	ANPEP
	P50281	MMP14
	Q86WV6	STING1
	Q96GD4	AURKB
	Q9Y5N1	HRH3
	P21730	C5AR1
	P09211	GSTP1
	O75582	RPS6KA5
	Q9Y4P1	ATG4B
	Q9Y345	SLC6A5
	Q9NR97	TLR8
	P11166	SLC2A1
	P31645	SLC6A4
	Q16236	NFE2L2
	Q13304	GPR17
	Q96GG9	DCUN1D1
	P11387	TOP1
	P29275	ADORA2B
	P07384	CAPN1
	Q08881	ITK
	Q16288	NTRK3
	P33527	ABCC1
	P11388	TOP2A
	Q16665	HIF1A
	Q8IU80	TMPRSS6
	P25090	FPR2
	O94925	GLS
	Q00975	CACNA1B
	Q13188	STK3
	Q9HAZ1	CLK4
	P51452	DUSP3
	P24941	CDK2
	Q13557	CAMK2D
	Q9NUW8	TDP1
	P10721	KIT
	P04070	PROC
	Q14145	KEAP1
	P08473	MME
	Q9BY41	HDAC8
	P10646	TFPI
	P07451	CA3
	Q9HCG7	GBA2
	P13569	CFTR
	P21554	CNR1
	Q9UIQ6	LNPEP
	P34947	GRK5
	P08235	NR3C2
	P08173	CHRM4
	P23975	SLC6A2
	P67870	CSNK2B
	Q9NZ08	ERAP1
	P21452	TACR2
	Q9HCR9	PDE11A
	Q9NPC2	KCNK9
	P48775	TDO2
	P35557	GCK
	Q9H2K8	TAOK3

## Sheet: 8379
	Predicted target genes for CID: 8379 by SuperPred
	UniProt ID	Gene_Name
	P07339	CTSD
	P19838	NFKB1
	Q9NUW8	TDP1
	Q9Y345	SLC6A5
	O95749	GGPS1
	P23219	PTGS1
	P07451	CA3
	Q13887	KLF5
	O75469	NR1I2
	P07384	CAPN1
	P23141	CES1
	P27695	APEX1
	O15164	TRIM24
	P21462	FPR1
	Q6P179	ERAP2
	P08912	CHRM5
	Q92753	RORB
	Q9NPC2	KCNK9
	P34972	CNR2
	P35354	PTGS2
	O14672	ADAM10
	Q16236	NFE2L2
	P25090	FPR2
	P30926	CHRNB4
	P67870	CSNK2B
	P17948	FLT1
	Q86TI2	DPP9
	Q99500	S1PR3
	P11387	TOP1
	P42224	STAT1
	Q9H228	S1PR5
	O00748	CES2
	P14174	MIF
	Q8TDU6	GPBAR1
	P17252	PRKCA
	Q9H244	P2RY12
	P15144	ANPEP
	Q05655	PRKCD
	P17706	PTPN2
	P05121	SERPINE1
	P11166	SLC2A1
	P40763	STAT3
	Q9NY46	SCN3A
	P14867	GABRA1
	Q13526	PIN1
	Q00535	CDK5
	Q13304	GPR17
	P09211	GSTP1
	P00519	ABL1
	P27986	PIK3R1
	Q9NS75	CYSLTR2
	P21730	C5AR1
	P23415	GLRA1
	Q16288	NTRK3
	Q9HAZ1	CLK4
	P20618	PSMB1
	P08684	CYP3A4
	P28223	HTR2A
	Q96GG9	DCUN1D1
	P28335	HTR2C
	P08173	CHRM4
	P28065	PSMB9
	P07099	EPHX1
	P08236	GUSB
	Q6V1X1	DPP8
	P00374	DHFR
	Q08881	ITK
	P37173	TGFBR2
	P45984	MAPK9
	P55212	CASP6
	O00206	TLR4
	P17931	LGALS3
	Q06124	PTPN11
	P06493	CDK1
	P46095	GPR6
	P51452	DUSP3
	P56524	HDAC4
	P52895	AKR1C2
	P10646	TFPI
	Q14145	KEAP1

## Sheet: 15429798
	Predicted target genes for CID: 15429798 by SuperPred
	UniProt ID	Gene_Name
	P27338	MAOB
	Q9NUW8	TDP1
	Q8TDU6	GPBAR1
	Q13887	KLF5
	P51452	DUSP3
	O75469	NR1I2
	P42785	PRCP
	P27695	APEX1
	O15164	TRIM24
	P19838	NFKB1
	P15144	ANPEP
	P07339	CTSD
	Q14524	SCN5A
	O00257	CBX4
	Q99714	HSD17B10
	P20618	PSMB1
	Q16236	NFE2L2
	Q9Y345	SLC6A5
	P48067	SLC6A9
	P08172	CHRM2
	P09917	ALOX5
	P08912	CHRM5
	Q00975	CACNA1B
	Q16288	NTRK3
	P09211	GSTP1
	Q5NUL3	FFAR4
	O60341	KDM1A
	P30307	CDC25C
	P16234	PDGFRA
	O00519	FAAH
	P21397	MAOA
	P07384	CAPN1
	P47989	XDH
	P14174	MIF
	Q96GG9	DCUN1D1
	P13569	CFTR
	Q9HAZ1	CLK4
	Q9UBE8	NLK
	P17948	FLT1
	P34972	CNR2
	P10646	TFPI
	P43003	SLC1A3
	Q04609	FOLH1
	P11509	CYP2A6
	P21730	C5AR1
	P52732	KIF11
	P21462	FPR1
	P42262	GRIA2
	P07477	PRSS1
	P05556	ITGB1
	Q16512	PKN1
	P35557	GCK
	P08173	CHRM4
	P50579	METAP2
	Q9UKE5	TNIK
	P67870	CSNK2B
	P14867	GABRA1
	Q9HCR9	PDE11A
	P11229	CHRM1
	P34995	PTGER1
	P05067	APP
	Q9NS75	CYSLTR2
	P41597	CCR2
	P49760	CLK2
	P28335	HTR2C
	Q16513	PKN2
	Q9NY46	SCN3A
	P08473	MME
	P10827	THRA
	P49759	CLK1
	P05121	SERPINE1
	P07195	LDHB
	Q9Y5N1	HRH3
	Q13133	NR1H3
	O95931	CBX7
	P11166	SLC2A1
	Q92753	RORB
	Q9NZ08	ERAP1
	P49354	FNTA
	P11473	VDR
	O15118	NPC1
	P11387	TOP1
	P23415	GLRA1
	P00750	PLAT
	P11388	TOP2A
	Q05655	PRKCD
	P49327	FASN
	P00749	PLAU
	Q08881	ITK
	P29323	EPHB2
	Q9HCG7	GBA2
	Q06124	PTPN11
	Q96P65	QRFPR
	P49721	PSMB2
	Q14145	KEAP1
	O14672	ADAM10
	Q9GZT9	EGLN1
	P10721	KIT
	P42224	STAT1
	Q86X55	CARM1

## Sheet: 10914
	Predicted target genes for CID: 10914 by SuperPred
	UniProt ID	Gene_Name
	O75469	NR1I2
	Q9Y2T6	GPR55
	Q9NUW8	TDP1
	P19838	NFKB1
	P07339	CTSD
	Q8TDU6	GPBAR1
	P27695	APEX1
	P49760	CLK2
	P15144	ANPEP
	Q13464	ROCK1
	P35354	PTGS2
	P11509	CYP2A6
	O15164	TRIM24
	Q16236	NFE2L2
	P28482	MAPK1
	Q00975	CACNA1B
	Q9Y345	SLC6A5
	P51452	DUSP3
	Q9HCR9	PDE11A
	P18054	ALOX12
	P24941	CDK2
	P11388	TOP2A
	P42785	PRCP
	P20618	PSMB1
	O14672	ADAM10
	P29474	NOS3
	Q13887	KLF5
	P08235	NR3C2
	Q14145	KEAP1
	P19971	TYMP
	P08238	HSP90AB1
	P35228	NOS2
	P50579	METAP2
	O00767	SCD
	P22736	NR4A1
	Q13370	PDE3B
	P32246	CCR1
	O75164	KDM4A
	O95180	CACNA1H
	Q9Y5S8	NOX1
	P16234	PDGFRA
	Q9NY46	SCN3A
	Q96GG9	DCUN1D1
	Q15418	RPS6KA1
	P42330	AKR1C3
	P67870	CSNK2B
	O60725	ICMT
	Q92769	HDAC2
	P21462	FPR1
	Q16288	NTRK3
	P00749	PLAU
	P43403	ZAP70
	P03951	F11
	P23415	GLRA1
	P07477	PRSS1
	P36507	MAP2K2
	P55899	FCGRT
	P52732	KIF11
	Q06124	PTPN11
	P00488	F13A1
	O95835	LATS1
	Q969S8	HDAC10
	Q9NPC2	KCNK9
	O00257	CBX4
	Q16512	PKN1
	P54132	BLM
	P22460	KCNA5
	Q86X55	CARM1
	Q13535	ATR
	P37023	ACVRL1
	Q02127	DHODH
	P21730	C5AR1
	P28065	PSMB9
	O00206	TLR4
	Q06418	TYRO3
	Q9HBX9	RXFP1
	Q92753	RORB
	P55212	CASP6
	Q86WV6	STING1
	P34947	GRK5
	Q99250	SCN2A
	P10275	AR
	P35414	APLNR
	P08236	GUSB
	P05121	SERPINE1
	P34972	CNR2
	Q9UHL4	DPP7
	P32245	MC4R
	P61073	CXCR4
	O75582	RPS6KA5
	P42262	GRIA2
	Q9UKE5	TNIK
	Q05655	PRKCD
	P35790	CHKA
	P27694	RPA1
	P13569	CFTR
	Q96DB2	HDAC11
	Q13188	STK3
	Q92794	KAT6A

## Sheet: 83247
	Predicted target genes for CID: 83247 by SuperPred
	UniProt ID	Gene_Name
	P08912	CHRM5
	P07339	CTSD
	Q13526	PIN1
	O15164	TRIM24
	Q9BY41	HDAC8
	P23219	PTGS1
	P00750	PLAT
	Q16665	HIF1A
	P35354	PTGS2
	P27695	APEX1
	P56524	HDAC4
	P15144	ANPEP
	P41594	GRM5
	P19838	NFKB1
	O00311	CDC7
	O95749	GGPS1
	Q92769	HDAC2
	Q92753	RORB
	Q13887	KLF5
	Q9UKV0	HDAC9
	P11387	TOP1
	Q8WUI4	HDAC7
	P30926	CHRNB4
	P20309	CHRM3
	P08173	CHRM4
	Q00535	CDK5
	O14672	ADAM10
	Q9Y5S8	NOX1
	P51452	DUSP3
	P06737	PYGL
	P11229	CHRM1
	O75469	NR1I2
	P67870	CSNK2B
	P30307	CDC25C
	Q9Y2T6	GPR55
	P36896	ACVR1B
	Q9NZ08	ERAP1
	P09211	GSTP1
	Q16236	NFE2L2
	Q9Y337	KLK5
	Q9NUW8	TDP1
	P55899	FCGRT
	Q9Y345	SLC6A5
	P14867	GABRA1
	P21462	FPR1
	P34969	HTR7
	O94925	GLS
	P17948	FLT1
	P11166	SLC2A1
	Q9Y5X4	NR2E3
	Q9HCG7	GBA2
	Q12809	KCNH2
	Q9HCR9	PDE11A
	Q86WV6	STING1
	P06493	CDK1
	P05556	ITGB1
	Q13085	ACACA
	Q8TDU6	GPBAR1
	Q08881	ITK
	Q6V1X1	DPP8
	O75385	ULK1
	Q9NR97	TLR8
	P09619	PDGFRB
	Q9UKE5	TNIK
	O14757	CHEK1
	P20618	PSMB1
	P30305	CDC25B
	P52732	KIF11
	P49862	KLK7
	Q13188	STK3
	P05121	SERPINE1
	Q6PHR2	ULK3
	Q9NSY1	BMP2K
	P11388	TOP2A
	P10827	THRA
	P21728	DRD1
	Q9NPC2	KCNK9
	P42785	PRCP
	O15118	NPC1
	P34947	GRK5
	O96017	CHEK2
	P23975	SLC6A2
	O14920	IKBKB
	Q02127	DHODH
	P04818	TYMS
	Q9UQL6	HDAC5
	P07451	CA3
	Q9UIQ6	LNPEP
	O15151	MDM4
	P28065	PSMB9
	Q9UK32	RPS6KA6
	P08588	ADRB1
	Q00975	CACNA1B
	Q9UBE8	NLK
	P28335	HTR2C
	Q16513	PKN2
	P50613	CDK7
	Q92523	CPT1B
	Q96DB2	HDAC11
	Q16584	MAP3K11
	P05106	ITGB3
	Q9Y251	HPSE
	Q9UPP1	PHF8
	Q04760	GLO1
	P43003	SLC1A3
	P10721	KIT
	P06241	FYN
	P08183	ABCB1
	Q13131	PRKAA1
	P29375	KDM5A
	Q86TI2	DPP9
	O00763	ACACB
	Q13370	PDE3B
	O60341	KDM1A
	P43403	ZAP70
	Q96GG9	DCUN1D1
	Q96L34	MARK4
	P17612	PRKACA
	P08473	MME
	P25090	FPR2
	P49674	CSNK1E
	P35557	GCK
	Q8IU80	TMPRSS6
	Q15418	RPS6KA1
	P62993	GRB2
	P35790	CHKA
	Q13627	DYRK1A
	P00492	HPRT1

## Sheet: 5369495
	Predicted target genes for CID: 5369495 by SuperPred
	UniProt ID	Gene_Name
	Q9Y345	SLC6A5
	P07339	CTSD
	P27695	APEX1
	P19838	NFKB1
	Q13887	KLF5
	P23219	PTGS1
	Q9NUW8	TDP1
	O95749	GGPS1
	P23141	CES1
	O15164	TRIM24
	O60341	KDM1A
	P21462	FPR1
	P25090	FPR2
	O75469	NR1I2
	P67870	CSNK2B
	O14672	ADAM10
	Q16236	NFE2L2
	O00206	TLR4
	P07384	CAPN1
	Q9Y2T6	GPR55
	P11388	TOP2A
	P11387	TOP1
	Q9H228	S1PR5
	P05121	SERPINE1
	P08684	CYP3A4
	P28335	HTR2C
	Q6P179	ERAP2
	P17706	PTPN2
	P28065	PSMB9
	O00329	PIK3CD
	Q9NR97	TLR8
	Q08881	ITK
	Q16288	NTRK3
	P21730	C5AR1
	Q86TI2	DPP9
	Q13304	GPR17
	Q96GD4	AURKB
	P04629	NTRK1
	Q05586	GRIN1
	Q9NS75	CYSLTR2
	P33527	ABCC1
	P45984	MAPK9
	P19634	SLC9A1
	Q13526	PIN1
	P35499	SCN4A
	P08173	CHRM4
	Q6V1X1	DPP8
	P27986	PIK3R1
	P42224	STAT1
	Q92753	RORB
	Q9HAZ1	CLK4
	Q00535	CDK5
	P23415	GLRA1
	P11166	SLC2A1
	P11509	CYP2A6
	Q14145	KEAP1
	Q9H244	P2RY12
	P09211	GSTP1
	P23786	CPT2
	Q9NP59	SLC40A1
	P34972	CNR2
	P27338	MAOB
	P15144	ANPEP
	Q9HBX9	RXFP1
	Q8WUI4	HDAC7
	P17252	PRKCA
	O15111	CHUK
	P09769	FGR
	Q96GG9	DCUN1D1
	Q9NPC2	KCNK9
	Q9UBE0	SAE1
	P23526	AHCY
	Q05655	PRKCD
	P08236	GUSB
	Q00975	CACNA1B
	P46095	GPR6
	P21452	TACR2
	P21589	NT5E
	Q9UIQ6	LNPEP
	P21397	MAOA
	Q9H2K8	TAOK3
	P34947	GRK5
	P00519	ABL1
	P10646	TFPI
	P43490	NAMPT
	Q99500	S1PR3
	Q9H773	DCTPP1
	P08235	NR3C2
	Q6L5J4	FPRL2
	P35354	PTGS2
	O95665	NTSR2
	O75762	TRPA1
	P20618	PSMB1
	Q7L7X3	TAOK1

[truncated: 9 more sheets: 6327366, 610161, 550234, 610035, Sheet1, Sheet2, Sheet3, Sheet4, Combined]
