# Supplementary material for: Synergistic effect of endurance training and nettle leaf extract on the IDO1-KYN-AHR pathway homeostasis and inhibiting of liver toxicity in rats with STZ-induced diabetes
Source: Front Endocrinol (Lausanne). 2023 May 26;14:1071424. doi: 10.3389/fendo.2023.1071424 (PMC10251405; doi:10.3389/fendo.2023.1071424)
Supplement: Supplementary file 1 [file DataSheet_1.zip › Table (2).XLSX]

## Sheet: Hyperglycemia ranks
	Combined	10129	8842	5280435	12739614	87520016	8379	15429798	10914	83247	5369495	6327366	610161	550234	610035	bicyclo[2.2.1]hept-2'-en-7'-ylidene)acetic acid	trans-3,4-Dihydro-2,2-dimethyl-6-fluoro-4-(piperidin-1-yl)-2H-1-benzopyran-3-ol	(tetrahydroxycyclopentadienone)-tricarbonyliron(0)	3-(3,4-Dimethoxyphenyl)pyrrolidine	Combined
1	Hypertensive disease	Pain	Pain	Pain	Pain	Neurodegenerative Disorders	Neurodegenerative Disorders	Pain	Pain	Triple-Negative Breast Carcinoma	Pain	Amyotrophic Lateral Sclerosis	Pain	Cardiovascular Diseases	Pain	Pain	Pain	Pain	Pain	Hypertensive disease
2	Pain	Cardiovascular Diseases	Neurodegenerative Disorders	Neuralgia	Cardiovascular Diseases	Triple Negative Breast Neoplasms	Cardiovascular Diseases	Hypertensive disease	Idiopathic pulmonary arterial hypertension	Triple Negative Breast Neoplasms	Neurodegenerative Disorders	Neuralgia	nervous system disorder	Myocardial Infarction	Neurodegenerative Disorders	Cardiovascular Diseases	Mental Depression	Arteriosclerosis	Mental Depression	Pain
3	Cardiovascular Diseases	Hyperglycemia	Neuralgia	Hyperglycemia	Myocardial Infarction	Pain	Pain	Neurodegenerative Disorders	Cardiovascular Diseases	Oestrogen receptor positive breast cancer	Arteriosclerosis	Hypertensive disease	Neurodegenerative Disorders	Hyperglycemia	Mental Depression	Mental Depression	Triple Negative Breast Neoplasms	Atherosclerosis	Cardiovascular Diseases	Myocardial Infarction
4	Myocardial Infarction	leukemia	Chronic Obstructive Airway Disease	Parkinson Disease	Arteriosclerosis	Triple-Negative Breast Carcinoma	Chronic Obstructive Airway Disease	Congestive heart failure	Neuralgia	Mental Depression	Atherosclerosis	Pain	Triple Negative Breast Neoplasms	Epilepsy	Depressed mood	Depressive disorder	Triple-Negative Breast Carcinoma	Cardiovascular Diseases	Depressed mood	Cardiovascular Diseases
5	Hyperglycemia	Myocardial Infarction	Parkinson Disease	Epilepsy	Atherosclerosis	Chronic Obstructive Airway Disease	Congestive heart failure	Cardiovascular Diseases	Hypertensive disease	Hypertensive disease	Epilepsy	Cardiovascular Diseases	Parkinson Disease	Pain	Impaired cognition	Depressed mood	Depressed mood	Ischemic stroke	Triple-Negative Breast Carcinoma	Hyperglycemia
6	Congestive heart failure	Mental Depression	Arteriosclerosis	Triple Negative Breast Neoplasms	Triple Negative Breast Neoplasms	Mental Depression	Heart failure	nervous system disorder	Triple Negative Breast Neoplasms	Neurodegenerative Disorders	Cardiovascular Diseases	Metabolic Syndrome X	Triple-Negative Breast Carcinoma	Arteriosclerosis	Depressive disorder	Triple Negative Breast Neoplasms	Depressive disorder	Neurodegenerative Disorders	Triple Negative Breast Neoplasms	Neurodegenerative Disorders
7	Triple Negative Breast Neoplasms	Triple Negative Breast Neoplasms	Atherosclerosis	Myocardial Infarction	Septicemia	Depressive disorder	Diabetic Nephropathy	Neurofibromatosis 1	Nasopharyngeal carcinoma	Schizophrenia	Endothelial dysfunction	Mental Depression	Hypertensive disease	Atherosclerosis	Hyperglycemia	Diabetic Nephropathy	Hyperactive behavior	Hypertensive disease	Septicemia	Congestive heart failure
8	Neurodegenerative Disorders	Hyperactive behavior	Cardiovascular Diseases	Colitis	Triple-Negative Breast Carcinoma	Depressed mood	Asthma	Triple Negative Breast Neoplasms	Triple-Negative Breast Carcinoma	Squamous cell carcinoma of the head and neck	Triple Negative Breast Neoplasms	Degenerative polyarthritis	Secondary malignant neoplasm of lung	Hypertensive disease	Neuralgia	Myocardial Infarction	Hyperglycemia	Diabetic Nephropathy	Hypertensive disease	Triple Negative Breast Neoplasms
9	Triple-Negative Breast Carcinoma	Triple-Negative Breast Carcinoma	Hyperglycemia	Arthritis	Sepsis	Impaired cognition	Hyperactive behavior	Heart failure	Solid Neoplasm	Depressed mood	Mental Depression	Epilepsy	Cardiovascular Diseases	Neuralgia	Alcoholic Intoxication, Chronic	Memory impairment	Impaired cognition	Fatty Liver Disease	Hyperglycemia	Heart failure
10	Heart failure	Septicemia	Hypertensive disease	Asthma	Hyperglycemia	Hyperactive behavior	Epilepsy	Chronic Obstructive Airway Disease	Amyotrophic Lateral Sclerosis	Pain	Hyperglycemia	Metabolic Diseases	Neuralgia	leukemia	Hyperactive behavior	Arteriosclerosis	Neuralgia	Heart failure	Depressive disorder	Triple-Negative Breast Carcinoma
11	Mental Depression	Neuralgia	leukemia	Triple-Negative Breast Carcinoma	Mental Depression	Epilepsy	Pneumonitis	Triple-Negative Breast Carcinoma	Pulmonary arterial hypertension	leukemia	Depressive disorder	Depressive disorder	Chronic Obstructive Airway Disease	Steatohepatitis	Hypertensive disease	Atherosclerosis	Endometrial Carcinoma	Neuralgia	Myocardial Infarction	Arteriosclerosis
12	Arteriosclerosis	Neurodegenerative Disorders	Autoimmune Diseases	Multiple Myeloma	Neurodegenerative Disorders	Cardiovascular Diseases	Amyotrophic Lateral Sclerosis	Mental Depression	Renal fibrosis	Hematologic Neoplasms	Depressed mood	Depressed mood	Multiple Myeloma	Asthma	Parkinson Disease	Neuralgia	leukemia	Amyloidosis	Sepsis	Atherosclerosis
13	Atherosclerosis	Sepsis	Amyotrophic Lateral Sclerosis	Chronic Obstructive Airway Disease	Depressive disorder	Myocardial Infarction	Psoriasis	Impaired cognition	Cervix carcinoma	Childhood Acute Lymphoblastic Leukemia	Congestive heart failure	Hyperglycemia	Septicemia	Non-alcoholic Fatty Liver Disease	Myocardial Infarction	Hyperglycemia	Epilepsy	Degenerative polyarthritis	Neurodegenerative Disorders	Mental Depression
14	Multiple Myeloma	Depressed mood	Pulmonary Fibrosis	Neurodegenerative Disorders	Depressed mood	Hypertensive disease	Multiple Myeloma	Myocardial Infarction	Septicemia	Lymphoma	Heart failure	Heart failure	Virus Diseases	Chronic Obstructive Airway Disease	Addictive Behavior	Cerebral Infarction	Abnormal behavior	Myocardial Infarction	Huntington Disease	Degenerative polyarthritis
15	Depressed mood	Hypertensive disease	Triple Negative Breast Neoplasms	Cardiovascular Diseases	Parkinson Disease	Lung diseases	cervical cancer	Depressive disorder	Diabetic Nephropathy	Endometrial Carcinoma	Triple-Negative Breast Carcinoma	Brain Neoplasms	Congestive heart failure	Mental Depression	Congestive heart failure	Parkinson Disease	Neurodegenerative Disorders	Stress, Psychological	Congestive heart failure	Depressed mood
16	leukemia	Depressive disorder	Multiple Myeloma	Liver diseases	Hypertensive disease	Solid Neoplasm	Pulmonary Fibrosis	Depressed mood	Endotoxemia	Diabetic Retinopathy	Hyperactive behavior	Idiopathic pulmonary arterial hypertension	Sepsis	Neurodegenerative Disorders	Memory impairment	Hyperactive behavior	Memory impairment	Malignant neoplasm of endometrium	Hyperactive behavior	Parkinson Disease
17	Depressive disorder	Epilepsy	Fibrosis, Liver	Fibrosis, Liver	Chronic Obstructive Airway Disease	Endotoxemia	Myocardial Infarction	Epilepsy	Endothelial dysfunction	Small cell carcinoma of lung	Chronic Obstructive Airway Disease	Lung diseases	Memory impairment	Coronary Arteriosclerosis	Abnormal behavior	Triple-Negative Breast Carcinoma	Hypertensive disease	Epilepsy	Heart failure	Neuralgia
18	Neuralgia	Coronary Arteriosclerosis	Mental Depression	leukemia	Neuralgia	Small cell carcinoma of lung	Seizures	Coronary Artery Disease	cervical cancer	Childhood Leukemia	Asthma	Multiple Myeloma	Endothelial dysfunction	Coronary Artery Disease	Heart failure	Asthma	Myocardial Infarction	Status Epilepticus	Chronic Obstructive Airway Disease	Depressive disorder
19	Chronic Obstructive Airway Disease	Psoriasis	Cognition Disorders	Ischemic stroke	Epilepsy	Endometrial Carcinoma	Malignant tumor of cervix	Cognition Disorders	Coronary Artery Disease	Depressive disorder	Pneumonitis	Coronary Artery Disease	Colitis	Fibrosis, Liver	Cardiovascular Diseases	Neurodegenerative Disorders	Diabetic Nephropathy	Septicemia	Neuralgia	Multiple Myeloma
20	Degenerative polyarthritis	Coronary Artery Disease	Depressive disorder	Arteriosclerosis	Congestive heart failure	Congestive heart failure	leukemia	Liver neoplasms	Malignant tumor of cervix	Multiple Myeloma	Myocardial Infarction	leukemia	Lymphoma	Depressed mood	Septicemia	Huntington Disease	Childhood Leukemia	Vascular Diseases	Impaired cognition	leukemia
21	Parkinson Disease	Impaired cognition	Myocardial Infarction	Tuberculosis	Impaired cognition	Colitis	Arteriosclerosis	Abnormal behavior	Cardiac fibrosis	Impaired cognition	Non-alcoholic Fatty Liver Disease	Cerebrovascular accident	Endometrial Carcinoma	Triple Negative Breast Neoplasms	Triple Negative Breast Neoplasms	Psoriasis	Metabolic Diseases	Mental Depression	Arthritis	Chronic Obstructive Airway Disease
22	Septicemia	Multiple Myeloma	Ischemic stroke	Atherosclerosis	Diabetic Nephropathy	Addictive Behavior	Atherosclerosis	Colitis	Sepsis	Parkinson Disease	Inflammatory pain	Colitis	Heart failure	Impaired cognition	Triple-Negative Breast Carcinoma	Hepatitis C	Chronic Obstructive Airway Disease	Parkinson Disease	Lymphoma	Hyperactive behavior
23	Hyperactive behavior	Autoimmune Diseases	Depressed mood	Ureteral obstruction	Hyperactive behavior	Neuralgia	Cervix carcinoma	Cholangiocarcinoma	Tumor Angiogenesis	Renal Cell Carcinoma	Tuberculosis	Non-alcoholic Fatty Liver Disease	ANOPHTHALMIA AND PULMONARY HYPOPLASIA	Autoimmune Diseases	Diabetic Nephropathy	Middle Cerebral Artery Occlusion	Septicemia	Autoimmune Diseases	Non-alcoholic Fatty Liver Disease	Septicemia
24	Impaired cognition	Parkinson Disease	Epilepsy	Hypertensive disease	Autoimmune Diseases	Adenoma	Renal fibrosis	Non-alcoholic Fatty Liver Disease	Fibrosis, Liver	Virus Diseases	Hypertensive disease	Asthma	Endotoxemia	Endothelial dysfunction	Endometrial Carcinoma	Epilepsy	Astrocytoma	Major Depressive Disorder	Cognition Disorders	Impaired cognition
25	Arthritis	Diabetic Nephropathy	Degenerative polyarthritis	Encephalomyelitis	Alcoholic Intoxication, Chronic	Pulmonary Emphysema	Mental Depression	Memory impairment	leukemia	Congestive heart failure	leukemia	Secondary malignant neoplasm of lung	Adult Lymphoma	Septicemia	Sepsis	Impaired cognition	Cardiovascular Diseases	Fibrosis, Liver	Endometrial Carcinoma	Sepsis
26	Sepsis	Inflammatory Bowel Diseases	Childhood Leukemia	Nasopharyngeal carcinoma	Heart failure	Encephalomyelitis	Neuralgia	Brain Neoplasms	Arteriosclerosis	Myocardial Infarction	Autoimmune Diseases	Bacterial Infections	Childhood Lymphoma	Depressive disorder	Drug abuse	Cerebrovascular accident	Renal Cell Carcinoma	Depressive disorder	Coronary Artery Disease	Cerebrovascular accident
27	Cerebrovascular accident	Memory impairment	Cerebrovascular accident	Endometrial Carcinoma	Hepatitis C	Hyperglycemia	Diarrhea	Multiple Myeloma	Atherosclerosis	Epilepsy	Pneumonia	Virus Diseases	Coronary Arteriosclerosis	Sepsis	Drug Dependence	CNS disorder	Sepsis	Metabolic Syndrome X	Parkinson Disease	Coronary Artery Disease
28	Coronary Artery Disease	Arteriosclerosis	Triple-Negative Breast Carcinoma	Adult Lymphoma	Degenerative polyarthritis	cervical cancer	Parkinson Disease	Meningioma	Autoimmune Diseases	Major Depressive Disorder	Colitis	Congestive heart failure	Pulmonary Fibrosis	Renal fibrosis	Arteriosclerosis	Seizures	Ulcerative Colitis	Oestrogen receptor positive breast cancer	Adult Lymphoma	Arthritis
29	Huntington Disease	Virus Diseases	Memory impairment	Childhood Lymphoma	Cerebral Infarction	Amyotrophic Lateral Sclerosis	Virus Diseases	Diabetic Retinopathy	Neurodegenerative Disorders	Solid Neoplasm	Neuralgia	Nasopharyngeal carcinoma	Psoriasis	Arthritis	Atherosclerosis	nervous system disorder	Idiopathic Pulmonary Fibrosis	Congestive heart failure	Childhood Lymphoma	Lymphoma
30	Lymphoma	Atherosclerosis	Endometrial Carcinoma	Amyotrophic Lateral Sclerosis	Huntington Disease	Caffeine related disorders	Liver diseases	Rhabdomyosarcoma	Myocardial Infarction	nervous system disorder	Psoriasis	Fatty Liver	Impaired cognition	Virus Diseases	Major Depressive Disorder	Autoimmune Diseases	Psoriasis	Depressed mood	Cerebrovascular accident	Ischemic stroke
31	Coronary Arteriosclerosis	Chronic Obstructive Airway Disease	Endothelial dysfunction	Multiple Sclerosis	Seizures	Heart failure	Hyperglycemia	Hyperactive behavior	Pulmonary Fibrosis	Abnormal behavior	Caffeine related disorders	Tuberculosis	Diabetic Nephropathy	Degenerative polyarthritis	Cognition Disorders	Hypertensive disease	Asthma	Sepsis	Metabolic Syndrome X	Endothelial dysfunction
32	Endothelial dysfunction	Crohn Disease	Asthma	Lymphoma	Memory impairment	Hepatitis C	Coronary Arteriosclerosis	Major Depressive Disorder	Epilepsy	Cardiovascular Diseases	Hepatitis C	Arthritis	Epilepsy	Seizures	Arthritis	Vascular Diseases	Huntington Disease	Hyperactive behavior	Asthma	Huntington Disease
33	Ischemic stroke	Asthma	Thyroid carcinoma	Refractory cancer	Inflammatory Bowel Diseases	CNS disorder	Forgetful	Lung diseases	Steatohepatitis	Hyperactive behavior	Renal fibrosis	Ureteral obstruction	Schizophrenia	Congestive heart failure	Anxiety	Colitis	Endotoxemia	Impaired cognition	Ischemic stroke	Coronary Arteriosclerosis
34	Endometrial Carcinoma	Steatohepatitis	Impaired cognition	Autoimmune Diseases	Asthma	Gilles de la Tourette syndrome	Colitis	Solid Neoplasm	Kidney Diseases	Hyperglycemia	Seizures	Pulmonary Fibrosis	Myocardial Infarction	Inflammatory Bowel Diseases	Kidney Diseases	Chronic Obstructive Airway Disease	Solid Neoplasm	Lung Neoplasms	Diabetic Nephropathy	Endometrial Carcinoma
35	Autoimmune Diseases	Myocardial Ischemia	Colitis	Lung Neoplasms	Coronary Artery Disease	Unipolar Depression	Depressive disorder	Neurofibromatoses	Ureteral obstruction	Adenoma	Sepsis	Head and Neck Carcinoma	leukemia	Triple-Negative Breast Carcinoma	Huntington Disease	Cognition Disorders	Multiple Myeloma	Coronary Artery Disease	Memory impairment	Autoimmune Diseases
36	Fibrosis, Liver	Huntington Disease	Endometriosis	Idiopathic pulmonary arterial hypertension	Addictive Behavior	Cervix carcinoma	Pneumonia	Endometrial Carcinoma	Arthritis	Septicemia	Amyotrophic Lateral Sclerosis	Idiopathic Pulmonary Fibrosis	Degenerative polyarthritis	Multiple Sclerosis	Non-alcoholic Fatty Liver Disease	Ischemic stroke	Papillary thyroid carcinoma	Endothelial dysfunction	Multiple Myeloma	Fibrosis, Liver
37	Childhood Leukemia	Pneumonia	Diabetic Nephropathy	Sepsis	Virus Diseases	Cognition Disorders	Chronic Kidney Diseases	Amyotrophic Lateral Sclerosis	Retinal Diseases	Meningioma	Multiple Myeloma	Memory impairment	Solid Neoplasm	Fatty Liver	Malignant neoplasm of endometrium	Amyloidosis	Alcoholic Intoxication, Chronic	Solid Neoplasm	Addictive Behavior	Childhood Leukemia
38	Virus Diseases	Leukemogenesis	Heart failure	Septicemia	Pneumonia	Non-alcoholic Fatty Liver Disease	Lupus Erythematosus, Systemic	Addictive Behavior	Impaired cognition	Degenerative polyarthritis	Septicemia	Impaired cognition	Cystic Fibrosis	Heart failure	Fatty Liver Disease	Coronary Artery Disease	Stress, Psychological	Adenocarcinoma Of Esophagus	Autoimmune Diseases	Diabetic Nephropathy
39	Diabetic Nephropathy	Addictive Behavior	Virus Diseases	Endometriosis	Fibrosis, Liver	Lung Neoplasms	Non-alcoholic Fatty Liver Disease	Degenerative polyarthritis	Pulmonary Emphysema	Malignant neoplasm of endometrium	Chronic Kidney Diseases	Parkinson Disease	Amyotrophic Lateral Sclerosis	Amyotrophic Lateral Sclerosis	Stress, Psychological	Heart failure	Childhood Astrocytoma	Cerebrovascular accident	Oestrogen receptor positive breast cancer	Steatohepatitis
40	Memory impairment	Ischemic stroke	Drug Resistant Epilepsy	Psoriasis	Crohn Disease	Pulmonary Fibrosis	Tuberculosis	Small cell carcinoma of lung	Hyperalgesia	Malignant tumor of cervix	Small cell carcinoma of lung	Papillary thyroid carcinoma	Amyloidosis	Multiple Myeloma	Anxiety Disorders	Endothelial dysfunction	Arteriosclerosis	Seizures	Kidney Diseases	ANOPHTHALMIA AND PULMONARY HYPOPLASIA
41	ANOPHTHALMIA AND PULMONARY HYPOPLASIA	Kidney Diseases	Septicemia	Malignant neoplasm of endometrium	Endothelial dysfunction	Major Depressive Disorder	Sepsis	Chronic Kidney Diseases	Heart failure	Amyloidosis	Parkinson Disease	Myocardial Infarction	Arthritis	Cerebrovascular accident	Multiple Myeloma	Septicemia	Atherosclerosis	Triple Negative Breast Neoplasms	Epilepsy	Metabolic Syndrome X
42	Steatohepatitis	Non-alcoholic Fatty Liver Disease	Congestive heart failure	Congestive heart failure	Coronary Arteriosclerosis	Steatohepatitis	Depressed mood	Neuralgia	Rhabdomyosarcoma	Heart failure	Diabetic Nephropathy	Steatohepatitis	Mucoepidermoid Carcinoma	Childhood Leukemia	Middle Cerebral Artery Occlusion	Drug abuse	Colitis	Renal fibrosis	Abnormal behavior	Colitis
43	Asthma	Systemic Scleroderma	Renal fibrosis	Inflammatory Bowel Diseases	Steatohepatitis	Coronary Arteriosclerosis	Cognition Disorders	Parkinson Disease	Endometriosis	Liver neoplasms	Liver diseases	Malignant Head and Neck Neoplasm	Multiple Chronic Conditions	Diffuse Large B-Cell Lymphoma	Colitis	Steatohepatitis	Cerebral Infarction	Endometrial Carcinoma	Arteriosclerosis	Virus Diseases
44	Colitis	Multiple Sclerosis	Malignant neoplasm of endometrium	Carcinoma breast stage IV	Psoriasis	Kidney Diseases	Myocardial Ischemia	Diabetic Cardiomyopathies	Parkinson Disease	Colitis	Solid Neoplasm	Solid Neoplasm	Childhood Leukemia	Huntington Disease	Coronary Arteriosclerosis	Drug Resistant Epilepsy	Cognition Disorders	Chronic Obstructive Airway Disease	Atherosclerosis	Memory impairment
45	Epilepsy	Idiopathic pulmonary arterial hypertension	Multiple Sclerosis	Childhood Leukemia	Kidney Diseases	Alcoholic Intoxication, Chronic	nervous system disorder	leukemia	Adult Rhabdomyosarcoma	Adult Lymphoma	Steatohepatitis	Triple-Negative Breast Carcinoma	Oestrogen receptor positive breast cancer	Endometrial Carcinoma	Epilepsy	leukemia	Parkinson Disease	Unipolar Depression	Unipolar Depression	Asthma
46	Inflammatory Bowel Diseases	Fibrosis, Liver	Lymphoma	Tumor Initiation	Ischemic stroke	Idiopathic Pulmonary Fibrosis	Nasopharyngeal carcinoma	Seizures	Fever	Childhood Lymphoma	Coronary Arteriosclerosis	Small cell carcinoma of lung	Head and Neck Carcinoma	Renal Cell Carcinoma	Bipolar Disorder	Congestive heart failure	Lupus Erythematosus, Systemic	Mechanical Allodynia	Amyotrophic Lateral Sclerosis	Non-alcoholic Fatty Liver Disease
47	Crohn Disease	Metabolic Syndrome X	Ureteral obstruction	Idiopathic Pulmonary Fibrosis	Cerebrovascular accident	Parkinson Disease	Secondary malignant neoplasm of lung	Hyperglycemia	Vascular Diseases	Malignant transformation	Virus Diseases	Childhood Leukemia	Barrett Esophagus	Lymphoma	Amyotrophic Lateral Sclerosis	Tubulointerstitial fibrosis	Degenerative polyarthritis	Coronary Arteriosclerosis	Colitis	Pulmonary Fibrosis
48	Adult Lymphoma	Childhood Leukemia	Crohn Disease	Solid Neoplasm	Renal fibrosis	Ureteral obstruction	Cerebral Infarction	Muscular Dystrophy, Duchenne	Childhood Rhabdomyosarcoma	ANOPHTHALMIA AND PULMONARY HYPOPLASIA	Secondary malignant neoplasm of lung	Endometrial Carcinoma	Forgetful	Hyperactive behavior	Schizophrenia	Renal fibrosis	Chronic myeloproliferative disorder	Endometriosis	Liver neoplasms	Inflammatory Bowel Diseases
49	Childhood Lymphoma	Lupus Erythematosus, Systemic	Arthritis	Fatty Liver	Middle Cerebral Artery Occlusion	Renal Cell Carcinoma	Septicemia	Endothelial dysfunction	Systemic Scleroderma	Diabetic Nephropathy	Carcinoma breast stage IV	Endothelial dysfunction	Nasopharyngeal carcinoma	Carcinoma breast stage IV	Mental disorders	Renal Insufficiency	Secondary malignant neoplasm of lung	cervical cancer	Major Depressive Disorder	Solid Neoplasm
50	Addictive Behavior	Tuberculosis	Nasopharyngeal carcinoma	Middle Cerebral Artery Occlusion	Schizophrenia	Malignant tumor of cervix	Endotoxemia	neurofibroma	Degenerative polyarthritis	Cognition Disorders	Memory impairment	Diabetic Nephropathy	Arteriosclerosis	Osteopenia	Degenerative polyarthritis	Sepsis	Coronary Artery Disease	Abnormal behavior	leukemia	Adult Lymphoma
